# Supplementary material for: Characterizing the Cattle Gut Microbiome in Farms with a High and Low Prevalence of Shiga Toxin Producing Escherichia coli
Source: Microorganisms. 2021 Aug 14;9(8):1737. doi: 10.3390/microorganisms9081737 (PMC8399351; doi:10.3390/microorganisms9081737)
Supplement: Supplementary file 1 [file microorganisms-09-01737-s001.zip]

Archive with 1 entries (1 files):
- microorganisms-1285616-supplementary.pdf
